# Supplementary material for: Dataset on spatial distribution and location of universities in Nigeria
Source: Data Brief. 2018 May 1;18:1602–8. doi: 10.1016/j.dib.2018.04.093 (PMC5998750; doi:10.1016/j.dib.2018.04.093)
Supplement: Supplementary file 2 — Supplementary material [file mmc2.csv]

S/N	State	No. of Uni	Type		S/N	State	No. of uni	Type		S/N	State	No. of Uni	Type
1	Abia	1	Federal		1	Abia	1	State		1	Adamawa	1	Private
2	Abuja	1	Federal		2	Adamawa	1	State		2	Benue	1	Private
3	Adamawa	1	Federal		3	Akwa Ibom	1	State		3	Cross river	1	Private
4	Akwa Ibom	1	Federal		4	Anambra	1	State		4	Ekiti	1	Private
5	Anambra	1	Federal		5	Bauchi	1	State		5	Imo	1	Private
6	Bauchi	1	Federal		6	Bayelsa	1	State		6	Katsina	1	Private
7	Bayelsa	1	Federal		7	Benue	1	State		7	Kogi	1	Private
8	Benue	1	Federal		8	Cross River	1	State		8	Nasarawa	1	Private
9	Borno	1	Federal		9	Delta	1	State		9	Rivers	1	Private
10	Cross River	1	Federal		10	Ebonyi	1	State		10	Taraba	1	Private
11	Delta	1	Federal		11	Edo	1	State		11	Abia	2	Private
12	Ebonyi	1	Federal		12	Ekiti	1	State		12	Akwa Ibom	2	Private
13	Edo	1	Federal		13	Enugu	1	State		13	Ondo	2	Private
14	Ekiti	1	Federal		14	Gombe	1	State		14	Abuja	4	Private
15	Enugu	1	Federal		15	Jigawa	1	State		15	Anambra	4	Private
16	Gombe	1	Federal		16	Kaduna	1	State		16	Delta	4	Private
17	Imo	1	Federal		17	Katsina	1	State		17	Edo	4	Private
18	Jigawa	1	Federal		18	Kebbi	1	State		18	Kwara	4	Private
19	Katsina	1	Federal		19	Kogi	1	State		19	Enugu	5	Private
20	Kebbi	1	Federal		20	Kwara	1	State		20	Lagos	5	Private
21	Kogi	1	Federal		21	Lagos	1	State		21	Oyo	5	Private
22	Kwara	1	Federal		22	Maiduguri	1	State		22	Osun	7	Private
23	Nasarawa	1	Federal		23	Nasarawa	1	State		23	Ogun	11	Private
24	Niger	1	Federal		24	Niger	1	State
25	Ogun	1	Federal		25	Niger Delta	1	State
26	Ondo	1	Federal		26	Osun	1	State
27	Osun	1	Federal		27	Plateau	1	State
28	Oyo	1	Federal		28	Sokoto	1	State
29	Plateau	1	Federal		29	Taraba	1	State
30	Rivers	1	Federal		30	University	1	State
31	Sokoto	1	Federal		31	Yobe	1	State
32	Taraba	1	Federal		32	Imo	2	State
33	Yobe	1	Federal		33	Kano	2	State
34	Zamfara	1	Federal		34	Ogun	2	State
35	Kaduna	2	Federal		35	Oyo	2	State
36	Kano	2	Federal		36	Rivers	2	State
37	Lagos	2	Federal		37	Ondo	3	State
